# Supplementary material for: Comparative Transcriptional Analysis of Homologous Pathogenic and Non-Pathogenic Lawsonia intracellularis Isolates in Infected Porcine Cells
Source: PLoS One. 2012 Oct 3;7(10):e46708. doi: 10.1371/journal.pone.0046708 (PMC3463550; doi:10.1371/journal.pone.0046708)
Supplement: Table S1 — Comparison between the transcription levels of genes commonly expressed by the pathogenic and non-pathogenic homologous L. intracellularis isolate PHE/MN1-00. (XLS) [file pone.0046708.s003.xls]

## Sheet: Table S1
Table S1. Comparison beween the transcription levels of genes commonly expressed by the pathogenic and non-pathogenic homologous L. intracellularis isolate PHE/MN1-00.
		Non-pathogenic Passage 60)		Pathogenic (passage 10)
Locus tag	Gene product	RPKM	Log2 (RPKM)	RPKM	Log2 (RPKM)	ln(fold_change)	t-test	Unadjusted p_value	FDR adjusted p_value*	Significant at p<0.05
LI0003	hypothetical protein LI0003	36682.4	15.1628	38062.3	15.2161	0.0532747	-0.0903386	0.928018	1.01116	no
LI0005	superoxide dismutase precursor (Cu-Zn)	27798.8	14.7627	44991.3	15.4574	0.694623	-2.21114	0.0270259	0.636799	no
LI0007	nucleotide transport protein	6128.28	12.5813	6085.63	12.5712	-0.0100756	0.0225137	0.982038	1.0088	no
LI0018	proton/sodium-glutamate symport protein	7827.17	12.9343	9419.69	13.2015	0.267189	-0.703789	0.481564	1.03153	no
LI0022	tyrosyl-tRNA synthetase	4825.09	12.2363	3031.12	11.5656	-0.670705	0.820005	0.412213	1.02917	no
LI0024	4-hydroxy-3-methylbut-2-en-1-yl diphosphate synthase	11465	13.4849	12127.6	13.566	0.0810577	-0.19571	0.844837	1.04086	no
LI0025	phosphoenolpyruvate synthase/pyruvate phosphate dikinase	5410.47	12.4015	5916.11	12.5304	0.128895	-0.319789	0.749129	1.05381	no
LI0027	flagellar motor switch protein	6308.21	12.623	3438.01	11.7474	-0.875657	1.22497	0.220588	0.913866	no
LI0041	hypothetical protein LI0041	4159.91	12.0223	3000.55	11.551	-0.471325	0.88785	0.374621	1.01606	no
LI0042	hypothetical protein LI0042	6712.79	12.7127	4833.09	12.2387	-0.473967	0.847161	0.396905	1.03195	no
LI0043	hypothetical protein LI0043	5374.01	12.3918	4319	12.0765	-0.315302	0.833059	0.404811	1.03118	no
LI0045	hypothetical protein LI0045	7556.17	12.8834	6491.8	12.6644	-0.219037	0.706296	0.480004	1.03407	no
LI0060	transcriptional regulators of sugar metabolism	6940.25	12.7608	3490.2	11.7691	-0.991678	1.19749	0.231116	0.898256	no
LI0063	hypothetical protein LI0063	5771.6	12.4948	5421.67	12.4045	-0.090234	0.200675	0.840952	1.03947	no
LI0064	transcriptional regulator	12465.2	13.6056	9947.78	13.2802	-0.32546	0.720526	0.471201	1.03281	no
LI0069	hypothetical protein LI0069	5128.27	12.3243	3436.76	11.7468	-0.577423	1.2258	0.220273	0.922701	no
LI0070	hypothetical protein LI0070	6744.91	12.7196	5719.42	12.4817	-0.23793	0.401484	0.688064	1.05878	no
LI0071	hypothetical protein LI0071	5067.46	12.307	4809.11	12.2316	-0.0754929	0.135957	0.891856	1.03138	no
LI0072	hypothetical protein LI0072	11711.9	13.5157	9526.14	13.2177	-0.298011	0.47551	0.634424	1.1022	no
LI0075	phosphodiesterase	6476.42	12.661	5303.83	12.3728	-0.288162	0.642212	0.520736	1.05547	no
LI0076	sugar ABC transporter, ATP-binding protein	3997.81	11.965	3707.52	11.8562	-0.108755	0.133443	0.893843	1.02737	no
LI0077	extracellular solute-binding protein	3337.6	11.7046	3658.13	11.8369	0.132295	-0.189981	0.849324	1.03959	no
LI0082	hypothetical protein LI0082	2882.58	11.4931	2203.82	11.1058	-0.387354	0.546129	0.584977	1.06539	no
LI0091	phosphopyruvate hydratase	4986.78	12.2839	4185.79	12.0313	-0.252609	0.494432	0.621001	1.10956	no
LI0093	hypothetical protein LI0093	5139.22	12.3273	4805.17	12.2304	-0.0969619	0.136976	0.89105	1.03362	no
LI0098	hypothetical protein LI0098	71394.9	16.1235	42530.6	15.3762	-0.74732	0.864283	0.387433	1.02141	no
LI0112	hypothetical protein LI0112	3938.44	11.9434	3503.6	11.7746	-0.168786	0.237815	0.812025	1.05563	no
LI0126	ATPases with chaperone activity, ATP-binding subunit	7832.32	12.9352	4711.02	12.2018	-0.7334	0.962274	0.335912	1.02128	no
LI0143	hypothetical protein LI0143	7897.15	12.9471	5539.13	12.4354	-0.511673	0.891247	0.372797	1.02587	no
LI0145	GTP-binding protein LepA	3804.17	11.8934	3813.09	11.8967	0.00337886	-0.00792054	0.99368	1.00975	no
LI0148	ATP-dependent protease	3332.26	11.7023	3575.43	11.8039	0.101616	-0.272966	0.78488	1.05302	no
LI0149	DNA repair proteins	4407.9	12.1059	4026.52	11.9753	-0.130558	0.249502	0.802972	1.06218	no
LI0155	GTP cyclohydrolase II, partial	7305.99	12.8349	7812.5	12.9316	0.0967045	-0.121285	0.903466	1.02592	no
LI0160	3-oxoacyl-ACP synthase	4593.86	12.1655	4845.8	12.2425	0.077028	-0.174113	0.861776	1.04466	no
LI0161	3-oxoacyl-ACP reductase	8646.52	13.0779	9678.38	13.2405	0.162646	-0.433826	0.664415	1.06589	no
LI0168	SNF2 family DNA/RNA helicase	2329.72	11.1859	2158.34	11.0757	-0.110234	0.212927	0.831384	1.04827	no
LI0188	ATP-dependent Zn proteases	3971.9	11.9556	4457.56	12.122	0.166425	-0.373134	0.709049	1.06076	no
LI0203	tRNA(5-methylaminomethyl-2-thiouridylate) methyltransferase	10380.4	13.3416	12928.3	13.6582	0.316671	-0.572257	0.567148	1.05327	no
LI0204	Fe-S oxidoreductases	7045.46	12.7825	7846.62	12.9379	0.155377	-0.233296	0.815531	1.05293	no
LI0205	delta-aminolevulinic acid dehydratase	8367.75	13.0306	11885.6	13.5369	0.506303	-0.658391	0.510287	1.05125	no
LI0206	Fe-S oxidoreductases	3787.69	11.8871	4225.98	12.0451	0.157968	-0.372451	0.709557	1.05732	no
LI0207	transcriptional regulators	4493.35	12.1336	5558.02	12.4404	0.30678	-0.452984	0.650561	1.07571	no
LI0212	threonyl-tRNA synthetase	3551.53	11.7942	3667.58	11.8406	0.0463878	-0.102382	0.918453	1.0184	no
LI0213	translation initiation factor IF-3	10020.6	13.2907	11150.4	13.4448	0.154127	-0.370997	0.71064	1.05477	no
LI0214	50S ribosomal protein L20	9343.81	13.1898	12747.4	13.6379	0.44812	-0.750301	0.453073	1.01672	no
LI0216	phenylalanyl-tRNA synthetase subunit beta	5023.72	12.2945	3654.16	11.8353	-0.459216	0.659251	0.509735	1.05588	no
LI0219	transketolase	2851.98	11.4777	1866.97	10.8665	-0.611265	0.896276	0.370105	1.03355	no
LI0220	tRNA-(guanine-N1)-methyltransferase	5974.51	12.5446	4814.52	12.2332	-0.311428	0.709254	0.478167	1.04202	no
LI0221	50S ribosomal protein L19	7968.44	12.9601	12373.1	13.5949	0.634838	-1.04284	0.297024	0.999804	no
LI0226	ABC transporter ATP-binding protein	4040.02	11.9801	3932.59	11.9413	-0.0388827	0.0664391	0.947028	1.01142	no
LI0228	fructose 1,6-bisphosphatase II	2125.76	11.0538	2364.04	11.207	0.153276	-0.203224	0.83896	1.04385	no
LI0245	hydrogenase accessory protein HypB	4029.15	11.9763	4420.43	12.11	0.133711	-0.242578	0.808332	1.06182	no
LI0248	hypothetical protein LI0248	3353.16	11.7113	3112.68	11.6039	-0.107364	0.173033	0.862626	1.03901	no
LI0254	hypothetical protein LI0254	4308.02	12.0728	1448.55	10.5004	-1.57242	2.12179	0.0338556	0.607789	no
LI0257	DNA polymerase III, alpha subunit	2533.6	11.307	2314.72	11.1766	-0.130351	0.224019	0.822743	1.04789	no
LI0258	F0F1-type ATP synthase, subunit c	7102.21	12.7941	3919.23	11.9364	-0.857698	1.19971	0.23025	0.913731	no
LI0261	glutamate decarboxylase isozyme	7158.98	12.8055	8906	13.1206	0.315024	-0.790554	0.429204	1.01767	no
LI0264	transcription termination factor Rho	6255.35	12.6109	6249.31	12.6095	-0.0013937	0.00256233	0.997956	1.00061	no
LI0265	cysteine sulfinate desulfinase/cysteine desulfurase	11523.1	13.4922	20483.6	14.3222	0.82994	-2.48615	0.0129133	0.442574	no
LI0266	NifU homolog involved in Fe-S cluster formation, partial	13758.5	13.748	24388.6	14.5739	0.825884	-2.5773	0.00995763	0.375403	no
LI0267	hypothetical protein LI0267	16314.9	13.9939	17657.2	14.108	0.114066	-0.277518	0.781383	1.05585	no
LI0269	hypothetical protein LI0269	2481.85	11.2772	1878.28	10.8752	-0.402004	0.613029	0.539857	1.06558	no
LI0273	desulfoferrodoxin	34604	15.0787	49142.1	15.5847	0.506021	-1.5067	0.131886	0.789225	no
LI0274	uncharacterized flavoproteins	3876.16	11.9204	6071.12	12.5677	0.647335	-1.12938	0.258737	0.956312	no
LI0275	cytochrome bd-type quinol oxidase, subunit 1	7768.54	12.9234	7203.32	12.8144	-0.108981	0.161469	0.871724	1.03672	no
LI0276	cytochrome bd-type quinol oxidase, subunit 2	9227.57	13.1717	7432.87	12.8597	-0.312031	0.453046	0.650516	1.08037	no
LI0278	ferredoxin oxidoreductase, gamma subunit	24248.3	14.5656	23593.7	14.5261	-0.0394819	0.139813	0.888808	1.0342	no
LI0288	PAP2 superfamily protein	3547.92	11.7928	3136.19	11.6148	-0.177961	0.378067	0.705381	1.05948	no
LI0293	fumarate hydratase	4947.78	12.2726	2510.83	11.2939	-0.978617	1.62727	0.10368	0.781746	no
LI0294	fumarate hydratase	4499.57	12.1356	4492.25	12.1332	-0.00234892	0.00473075	0.996225	1.00422	no
LI0299	glycyl-tRNA synthetase, beta subunit	2157.77	11.0753	1817.44	10.8277	-0.247633	0.395596	0.692403	1.06112	no
LI0300	glycyl-tRNA synthetase subunit alpha	3893.59	11.9269	3604.7	11.8157	-0.111222	0.153098	0.878321	1.03477	no
LI0302	hypothetical protein LI0302	3369.8	11.7184	4016.22	11.9716	0.253175	-0.420863	0.673855	1.06294	no
LI0303	parvulin-like peptidyl-prolyl isomerase	5696.21	12.4758	5744.91	12.4881	0.012282	-0.02589	0.979345	1.00878	no
LI0304	parvulin-like peptidyl-prolyl isomerase	8851.78	13.1118	4615.03	12.1721	-0.939628	1.19122	0.233566	0.898515	no
LI0329	Glyen debranching enzyme	2358.57	11.2037	1344.03	10.3923	-0.811347	1.33754	0.181048	0.842656	no
LI0331	alpha-amylase	3868.31	11.9175	1775.82	10.7943	-1.12322	1.3399	0.180278	0.84956	no
LI0332	carbohydrate phosphorylase family protein	3032.98	11.5665	2208.23	11.1087	-0.457846	0.58663	0.557452	1.0668	no
LI0346	trypsin domain/PDZ domain-containing protein	5576.26	12.4451	5905.03	12.5277	0.0826466	-0.101819	0.9189	1.01591	no
LI0354	replicative DNA helicase	3200.25	11.644	2844.31	11.4739	-0.170106	0.299489	0.764567	1.04815	no
LI0360	nicotinate-nucleotide pyrophosphorylase	2548.74	11.3156	2995.28	11.5485	0.232907	-0.338334	0.735112	1.07417	no
LI0366	thioredoxin reductase	5865.72	12.5181	5081.96	12.3112	-0.206923	0.447811	0.65429	1.07247	no
LI0367	Thiol-disulfide isomerase and thioredoxins	34973.6	15.094	36937.5	15.1728	0.0788199	-0.109972	0.912431	1.02073	no
LI0369	fructose-1,6-bisphosphatase	3173.92	11.6321	2953.38	11.5282	-0.103899	0.229058	0.818824	1.05357	no
LI0370	hypothetical protein LI0370	4724.01	12.2058	5497.74	12.4246	0.218827	-0.406982	0.684021	1.06122	no
LI0371	hypothetical protein LI0371	4925.71	12.2661	6207.54	12.5998	0.33369	-0.482584	0.629391	1.09852	no
LI0377	30S ribosomal protein S2	6180.62	12.5935	7658.52	12.9028	0.309314	-0.653095	0.513695	1.05252	no
LI0378	elongation factor Ts	5467.12	12.4166	4449.26	12.1193	-0.297216	0.689438	0.490548	1.03317	no
LI0392	rod shape-determining protein MreB	5460.34	12.4148	5016.11	12.2924	-0.122422	0.266047	0.790203	1.05641	no
LI0401	F0F1 ATP synthase subunit alpha	3773.75	11.8818	3649.35	11.8334	-0.0483593	0.0591318	0.952847	1.00623	no
LI0434	glycosyltransferase	9166.39	13.1621	8586.54	13.0679	-0.0942768	0.143898	0.885581	1.03684	no
LI0439	hydrogenase-1 small subunit	8130.45	12.9891	8780.14	13.1	0.110909	-0.320966	0.748236	1.0565	no
LI0440	hydrogenase-1 large subunit	8485.59	13.0508	9407.69	13.1996	0.148826	-0.554159	0.57947	1.06049	no
LI0441	Ni/Fe-hydrogenase 1 B-type cytochrome subunit	5693.83	12.4752	5915.09	12.5302	0.0550007	-0.0881704	0.929741	1.00722	no
LI0447	hypothetical protein LI0447	195667	17.578	362939	18.4694	0.891327	-3.03063	0.00244041	0.230008	no
LI0448	hypothetical protein LI0448	5314.76	12.3758	7104.81	12.7946	0.418792	-1.00234	0.316181	0.985127	no
LI0450	phosphoribosylformylglycinamidine synthase	7851.15	12.9387	5541.1	12.436	-0.502732	0.636318	0.524569	1.05193	no
LI0451	CTP synthetase	3232.73	11.6585	3064.76	11.5816	-0.0769789	0.122118	0.902806	1.02827	no
LI0461	hypothetical protein LI0461	63249	15.9488	67724.7	16.0474	0.0986394	-0.579243	0.562425	1.04967	no
LI0473	DNA methylase	10403.7	13.3448	12667.4	13.6288	0.284024	-0.49283	0.622132	1.096	no
LI0476	ribonucleotide-diphosphate reductase subunit alpha	3277.19	11.6782	3462.25	11.7575	0.0792506	-0.177261	0.859304	1.04502	no
LI0482	flagellar motor protein MotA	9089.75	13.15	4230.95	12.0468	-1.10326	1.48514	0.137508	0.797546	no
LI0488	biotin carboxylase	3529.18	11.7851	1299.97	10.3443	-1.44085	1.89519	0.0580678	0.729719	no
LI0489	Acetyl-CoA carboxylase alpha subunit	3441.41	11.7488	3841.68	11.9075	0.158738	-0.304091	0.761059	1.05099	no
LI0492	single-stranded DNA-binding protein	6912.94	12.7551	6692.64	12.7084	-0.046724	0.0883185	0.929624	1.00999	no
LI0493	glutaminyl-tRNA synthetase	2894	11.4988	1540.21	10.5889	-0.909938	1.64363	0.100253	0.82164	no
LI0496	branched chain amino acid ABC transporter, periplasmic protein	8760.36	13.0968	5341.97	12.3832	-0.713618	1.25773	0.208489	0.893184	no
LI0500	branched chain amino acid ABC transporter, ATP-binding protein	4042.26	11.9809	3062.53	11.5805	-0.400438	0.561544	0.574427	1.05639	no
LI0501	membrane-bound proton-translocating pyrophosphatase	7140.96	12.8019	8250.64	13.0103	0.208388	-0.703705	0.481617	1.02582	no
LI0507	hypothetical protein LI0507	3192.05	11.6403	2391.94	11.224	-0.416302	0.675289	0.499492	1.04616	no
LI0509	carbon starvation protein, membrane protein	5837.51	12.5111	3513.66	11.7788	-0.732379	0.864593	0.387262	1.02815	no
LI0517	DNA-directed RNA polymerase, sigma subunit (sigma70/sigma32)	2266.08	11.146	1914.92	10.9031	-0.242915	0.324835	0.745306	1.0603	no
LI0518	DNA primase	5751.42	12.4897	1853.48	10.856	-1.63368	2.10024	0.0357077	0.611901	no
LI0520	hypothetical protein LI0520	22698.7	14.4703	28842.1	14.8159	0.345567	-0.954876	0.33964	1.01623	no
LI0534	transcription elongation factor NusA	4698.66	12.198	5350.4	12.3854	0.187397	-0.493052	0.621976	1.10606	no
LI0535	translation initiation factor 2 (IF-2; GTPase)	4192.38	12.0336	4162.95	12.0234	-0.0101633	0.0266074	0.978773	1.01095	no
LI0553	diaminopimelate decarboxylase	3566.2	11.8002	5373.27	12.3916	0.591413	-1.24035	0.214847	0.910084	no
LI0559	50S ribosomal protein L13	13602.4	13.7316	25034.7	14.6116	0.880068	-2.28486	0.022321	0.64731	no
LI0560	30S ribosomal protein S9	9212.76	13.1694	10278.8	13.3274	0.157967	-0.312935	0.75433	1.05327	no
LI0573	RimM protein, required for 16S rRNA processing	22361.9	14.4488	22847.5	14.4797	0.0309935	-0.0675561	0.946139	1.01334	no
LI0574	RNA-binding protein	38573	15.2353	45462.2	15.4724	0.237076	-0.440898	0.659287	1.06674	no
LI0575	Signal renition particle GTPase	3645.64	11.832	3812.3	11.8964	0.0644895	-0.0913649	0.927203	1.0132	no
LI0587	hypothetical protein LI0587	6261.05	12.6122	5365.54	12.3895	-0.222681	0.305222	0.760197	1.05366	no
LI0590	GMP synthase	2812.62	11.4577	2645.52	11.3693	-0.0883633	0.13454	0.892976	1.02952	no
LI0591	IMP dehydrogenase/GMP reductase	3641.42	11.8303	3474.15	11.7624	-0.0678411	0.174105	0.861783	1.04132	no
LI0596	peroxiredoxin	12707.5	13.6334	16950.2	14.049	0.415622	-1.15432	0.248369	0.927082	no
LI0606	transcriptional regulator	13300.8	13.6992	16319.6	13.9943	0.295093	-0.779322	0.43579	1.00793	no
LI0612	TPR repeat-containing protein	3733.32	11.8662	2640.72	11.3667	-0.499528	0.774267	0.438773	1.00864	no
LI0613	DNA-directed RNA polymerase, sigma subunit (sigma70/sigma32)	4789.46	12.2256	4177.16	12.0283	-0.197341	0.4477	0.65437	1.06795	no
LI0624	co-chaperonin GroES	52445.2	15.6785	72605.6	16.1478	0.46927	-1.32097	0.186511	0.847165	no
LI0625	chaperonin GroEL	50717.9	15.6302	69031.6	16.075	0.444762	-2.99775	0.00271983	0.205075	no
LI0627	UDP-3-O	4491.21	12.1329	5615.6	12.4552	0.322336	-0.469786	0.638508	1.09417	no
LI0629	hypothetical protein LI0629	8790.87	13.1018	4534.27	12.1467	-0.955136	1.16427	0.244316	0.930375	no
LI0630	preprotein translocase subunit SecA	67775	16.0485	20295.6	14.3089	-1.73959	2.26042	0.023795	0.640767	no
LI0631	hydrogenase maturation factor	5536.7	12.4348	3294.62	11.6859	-0.748914	1.51588	0.129551	0.814009	no
LI0633	hypothetical protein LI0633	19129.7	14.2235	8021.34	12.9696	-1.2539	1.90921	0.0562354	0.785212	no
LI0634	hypothetical protein LI0634	39662.5	15.2755	44376.5	15.4375	0.16202	-0.23975	0.810524	1.05733	no
LI0635	coenzyme F390 synthetase	3185.84	11.6375	2643.45	11.3682	-0.269252	0.433221	0.664854	1.06208	no
LI0638	hypothetical protein LI0638	25169.3	14.6194	25139.2	14.6177	-0.00172635	0.0029061	0.997681	1.003	no
LI0641	flagellar motor switch/type III secretory pathway protein	17567.3	14.1006	6877.62	12.7477	-1.35291	2.0404	0.0413108	0.648925	no
LI0649	hypothetical protein LI0649	5790.32	12.4994	8228.46	13.0064	0.506979	-1.5623	0.118218	0.768416	no
LI0650	Zn-dependent peptidases, insulinase-like	6691.69	12.7082	8001.41	12.966	0.257884	-0.362169	0.717226	1.06037	no
LI0653	Zn-dependent protease with chaperone function	3301.43	11.6889	2853.37	11.4785	-0.210424	0.316872	0.75134	1.05299	no
LI0656	argininosuccinate synthase	2555.16	11.3192	2611.92	11.3509	0.0316971	-0.048574	0.961259	1.00665	no
LI0657	argininosuccinate lyase	4819.74	12.2347	4653.43	12.1841	-0.0506608	0.104066	0.917117	1.01992	no
LI0658	tRNA(5-methylaminomethyl-2-thiouridylate) methyltransferase	5743.36	12.4877	3217.82	11.6519	-0.835811	1.5384	0.123951	0.792027	no
LI0660	bacterioferritin (cytochrome b1)	5490.41	12.4227	4429.75	12.113	-0.309689	0.58235	0.560331	1.06153	no
LI0661	glucosamine 6-phosphate synthetase	3460	11.7566	2872.16	11.4879	-0.268636	0.584155	0.559116	1.06458	no
LI0665	hypothetical protein LI0665	6301.25	12.6214	3521.13	11.7818	-0.8396	1.79071	0.0733406	0.768039	no
LI0670	S-adenosyl-L-homocysteine hydrolase	11441.6	13.482	8656.4	13.0796	-0.40245	0.651076	0.514997	1.04948	no
LI0671	phosphoglycerate dehydrogenase and related dehydrogenases	7570.53	12.8862	4736.69	12.2097	-0.676515	0.956226	0.338958	1.0223	no
LI0674	hypothetical protein LI0674	5680.59	12.4718	1906.41	10.8966	-1.57518	2.13247	0.032968	0.621448	no
LI0675	membrane protease subunits, stomatin/prohibitin homologs	5807.28	12.5036	6983.91	12.7698	0.266172	-0.73686	0.461207	1.0228	no
LI0676	membrane protease subunits, stomatin/prohibitin homologs	5608.61	12.4534	4109.76	12.0048	-0.448589	0.804861	0.4209	1.02374	no
LI0677	hypothetical protein LI0677	11193.8	13.4504	10758.7	13.3932	-0.0571961	0.093131	0.925799	1.01461	no
LI0685	chaperone protein DnaJ	4562.1	12.1555	4504.45	12.1371	-0.0183471	0.0428094	0.965854	1.00866	no
LI0686	leucyl aminopeptidase	3237.75	11.6608	3548.46	11.793	0.132201	-0.326501	0.744045	1.06656	no
LI0690	hypothetical protein LI0690	6347.22	12.6319	9564.25	13.2234	0.591527	-1.27721	0.20153	0.873296	no
LI0691	Outer membrane protein and peptidoglycan-associated protein	20977.7	14.3566	21267.8	14.3764	0.0198143	-0.0534965	0.957336	1.00814	no
LI0692	periplasmic component of the Tol biopolymer transport system	11514.3	13.4911	6101.82	12.575	-0.916115	1.46914	0.141795	0.797863	no
LI0693	colicin uptake membrane protein	3448.32	11.7517	2171.68	11.0846	-0.667082	0.699485	0.484249	1.02563	no
LI0694	biopolymer transport protein	5385.26	12.3948	4221.74	12.0436	-0.351178	0.484815	0.627808	1.10085	no
LI0695	biopolymer transport proteins	6429.64	12.6505	5330.85	12.3801	-0.270372	0.589423	0.555577	1.06864	no
LI0696	rubrerythrin	24772.5	14.5965	40529.4	15.3067	0.710229	-2.17737	0.0294531	0.584412	no
LI0697	rubredoxin 2 (Rd-2)	98561.6	16.5887	161298	17.2994	0.710631	-1.71519	0.0863103	0.793634	no
LI0700	TPR repeat-containing protein	15480.4	13.9182	8830.6	13.1083	-0.809859	2.02697	0.0426651	0.643389	no
LI0701	nuclease subunit of the excinuclease complex	3608.69	11.8173	1773.61	10.7925	-1.02479	1.36759	0.171442	0.828636	no
LI0706	hypothetical protein LI0706	4768.99	12.2195	2687.63	11.3921	-0.827349	1.30413	0.192189	0.852417	no
LI0710	flagellin-like protein	3716.79	11.8598	3367.53	11.7175	-0.142366	0.215383	0.829469	1.04936	no
LI0712	dihydroorotate dehydrogenase	4823.91	12.236	3503.53	11.7746	-0.461394	0.659876	0.509333	1.06088	no
LI0726	S-adenosylmethionine synthetase	4172.91	12.0268	4620.25	12.1738	0.146917	-0.322197	0.747304	1.05915	no
LI0728	ribosomal protein S1	6005.14	12.552	4804.78	12.2303	-0.321728	0.782212	0.43409	1.01647	no
LI0729	chemotaxis signal transduction protein	31359.6	14.9366	33583.6	15.0355	0.0988497	-0.130483	0.896184	1.02382	no
LI0740	flagellar basal body rod protein	4000.55	11.966	3452.15	11.7533	-0.212703	0.455216	0.648954	1.08736	no
LI0755	30S ribosomal protein S1	4197.05	12.0352	4325.22	12.0786	0.0433979	-0.112232	0.910639	1.02788	no
LI0761	HD-superfamily hydrolase	5129.39	12.3246	4297.78	12.0694	-0.255196	0.492925	0.622066	1.10103	no
LI0763	fructose/tagatose bisphosphate aldolase	9777.97	13.2553	4927.13	12.2665	-0.988787	1.88768	0.0590696	0.695913	no
LI0764	glyceraldehyde-3-phosphate dehydrogenase	2963.7	11.5332	2645.58	11.3694	-0.163815	0.328056	0.742869	1.06894	no
LI0773	Kef-type K+ transport systems, membrane components	3311.13	11.6931	3645.78	11.832	0.138904	-0.226698	0.820659	1.05234	no
LI0783	hypothetical protein LI0783	7907.41	12.949	7469.54	12.8668	-0.0821858	0.108327	0.913736	1.01917	no
LI0784	Type IIA topoisomerase, A subunit	6356.62	12.634	5402.47	12.3994	-0.234641	0.45062	0.652263	1.07381	no
LI0785	Type IIA topoisomerase, B subunit	5502.22	12.4258	3254.09	11.668	-0.75776	1.08558	0.277664	0.978312	no
LI0786	DNA polymerase sliding clamp subunit (PCNA homolog)	2903.28	11.5035	2717.99	11.4083	-0.0951436	0.154455	0.877251	1.04001	no
LI0790	2-ketoisovalerate ferredoxin reductase	5506.81	12.427	4688.48	12.1949	-0.232097	0.533199	0.593896	1.07644	no
LI0791	ferredoxin oxidoreductases, beta subunit	15094.6	13.8817	15708	13.9392	0.057467	-0.09847	0.921559	1.01587	no
LI0792	ferredoxin oxidoreductases, gamma subunit	5771.07	12.4946	3553.3	11.7949	-0.699679	0.986217	0.324027	1.0013	no
LI0793	FKBP-type peptidyl-prolyl cis-trans isomerase (trigger factor)	3270.42	11.6753	3044.66	11.5721	-0.103195	0.207624	0.835522	1.04997	no
LI0795	ATP-dependent protease ATP-binding subunit ClpX	6498.53	12.6659	6875.47	12.7472	0.0813449	-0.248504	0.803745	1.05948	no
LI0796	ATP-dependent protease	4139.84	12.0154	3721.77	11.8618	-0.153586	0.337639	0.735635	1.07079	no
LI0798	hypothetical protein LI0798	10492.5	13.3571	6645.36	12.6981	-0.658939	0.962854	0.335621	1.02869	no
LI0800	hypothetical protein LI0800	6965.48	12.766	3272.21	11.676	-1.08996	1.94379	0.0519209	0.752853	no
LI0807	naphthoate synthase	4990.92	12.2851	4957.85	12.2755	-0.00959116	0.0154827	0.987647	1.00633	no
LI0808	hydrolase, haloacid dehalogenase-like hydrolase	13112.1	13.6786	6918.45	12.7562	-0.922378	1.68632	0.0917346	0.804278	no
LI0809	hypothetical protein LI0809	9266.82	13.1779	16710.7	14.0285	0.850626	-1.59378	0.110984	0.760747	no
LI0810	integral membrane protein, interacts with FtsH	8760.43	13.0968	13449.1	13.7152	0.618436	-1.68225	0.0925204	0.792732	no
LI0814	chromosome partitioning ATPase	9623.06	13.2323	4782.65	12.2236	-1.00869	1.39314	0.163579	0.844784	no
LI0815	transcriptional regulator	3173.39	11.6318	3387.24	11.7259	0.0940854	-0.142205	0.886918	1.03519	no
LI0838	UDP-N-acetylglucosamine 1-carboxyvinyltransferase	2914.13	11.5088	1763.82	10.7845	-0.724362	0.900992	0.367592	1.04197	no
LI0841	invasin	37207.4	15.1833	30071.6	14.8761	-0.307188	1.0488	0.29427	0.999458	no
LI0845	hypothetical protein LI0845	4450.83	12.1199	2707.99	11.403	-0.716852	1.50916	0.131259	0.811223	no
LI0846	lipopolysaccharide core biosynthesis protein RfaG	2852.53	11.478	3447.32	11.7513	0.273233	-0.463719	0.642849	1.08679	no
LI0857	flagellar biosynthesis/type III secretory pathway lipoprotein	6072.64	12.5681	2578.15	11.3321	-1.23599	1.38876	0.164905	0.840124	no
LI0859	flagellar basal body rod protein	5685.11	12.473	3694.3	11.8511	-0.621887	0.858542	0.390593	1.02259	no
LI0860	flagellar basal body rod protein FlgB	9340.5	13.1893	6277.32	12.6159	-0.573351	1.00667	0.314092	0.986773	no
LI0879	glucose-6-phosphate isomerase	3690.35	11.8495	4934.51	12.2687	0.419149	-0.896787	0.369833	1.0405	no
LI0887	hypothetical protein LI0887	6677.92	12.7052	3647.83	11.8328	-0.87236	1.12713	0.259687	0.950503	no
LI0894	nucleoid DNA-binding protein	10618	13.3742	14627.9	13.8364	0.462211	-0.582011	0.560559	1.05665	no
LI0896	dihydrodipicolinate synthase	6757.3	12.7222	3993.89	11.9636	-0.758652	1.30268	0.192685	0.844677	no
LI0902	outer membrane protein	22280.2	14.4435	22377.2	14.4497	0.00626734	-0.0204286	0.983701	1.00776	no
LI0904	DNA-directed RNA polymerase, beta subunit/140 kD subunit	9713	13.2457	10173.3	13.3125	0.0667989	-0.262557	0.792892	1.05626	no
LI0905	DNA-directed RNA polymerase subunit beta	19201.2	14.2289	22338.8	14.4473	0.218355	-1.19749	0.231115	0.907607	no
LI0906	glutamate-1-semialdehyde aminotransferase	6809.26	12.7333	3876.37	11.9205	-0.812792	0.951558	0.341321	1.01321	no
LI0907	transcriptional regulators	4700.29	12.1985	4771.79	12.2203	0.0217808	-0.0381379	0.969578	1.00697	no
LI0912	molecular chaperone DnaK	7296.28	12.8329	10680.9	13.3827	0.5498	-1.69804	0.0894996	0.803366	no
LI0914	D-alanyl-D-alanine carboxypeptidase	3554.51	11.7954	1837.37	10.8434	-0.952009	1.32726	0.184424	0.847901	no
LI0920	membrane proteins related to metalloendopeptidases	7804.58	12.9301	11594.2	13.5011	0.57101	-1.34165	0.179708	0.857596	no
LI0921	phosphoribosylamine--glycine ligase	5411.26	12.4017	2061.3	11.0093	-1.39241	1.61182	0.107	0.790961	no
LI0930	50S ribosomal protein L7/L12	19121.5	14.2229	20622	14.3319	0.108989	-0.29376	0.768941	1.04654	no
LI0931	50S ribosomal protein L10	10266	13.3256	9494.59	13.2129	-0.112697	0.24108	0.809493	1.05965	no
LI0932	50S ribosomal protein L1	5769.76	12.4943	9411.69	13.2002	0.705942	-1.76586	0.0774191	0.788838	no
LI0933	50S ribosomal protein L11	12772.8	13.6408	8913.36	13.1218	-0.519034	1.156	0.24768	0.933755	no
LI0934	transcription antiterminator	14076.6	13.781	13533.7	13.7243	-0.0567426	0.151771	0.879368	1.03278	no
LI0935	elongation factor Tu	21204.5	14.3721	23372.1	14.5125	0.140417	-0.466269	0.641023	1.08858	no
LI0936	Zn-dependent peptidase	9264.19	13.1774	7242.06	12.8222	-0.355265	0.620814	0.534722	1.061	no
LI0937	thiamine biosynthesis protein ThiC	4761.78	12.2173	4614.42	12.1719	-0.0453516	0.0595729	0.952496	1.01152	no
LI0939	carbamoylphosphate synthase large subunit (split gene in MJ)	2385.73	11.2202	1939	10.9211	-0.299118	0.41935	0.67496	1.06025	no
LI0941	Mg2+/Co2+ transporter	10438.7	13.3497	9916.16	13.2756	-0.0740886	0.170954	0.86426	1.03437	no
LI0942	30S ribosomal protein S12	12229.9	13.5781	11396.3	13.4763	-0.101847	0.22528	0.821761	1.05018	no
LI0943	30S ribosomal protein S7	6274.46	12.6153	5019.22	12.2932	-0.322028	0.606296	0.544318	1.06325	no
LI0944	elongation factor G	7418.73	12.857	7390.98	12.8515	-0.00540657	0.0198391	0.984172	1.00551	no
LI0945	dienelactone hydrolase	9694.21	13.2429	8320.38	13.0224	-0.220474	0.28704	0.774082	1.04974	no
LI0948	glycosyltransferase	86559.1	16.4014	51279.6	15.6461	-0.7553	1.01691	0.309197	1.00489	no
LI0949	hypothetical protein LI0949	9573.58	13.2248	10931.5	13.4162	0.191361	-0.306677	0.759089	1.056	no
LI0959	30S ribosomal protein S10	17388.9	14.0859	17654.6	14.1078	0.0218775	-0.0354766	0.9717	1.0064	no
LI0960	50S ribosomal protein L3	6683.63	12.7064	7029.4	12.7792	0.0727697	-0.168523	0.866172	1.03338	no
LI0961	50S ribosomal protein L4	17094.2	14.0612	28569.9	14.8022	0.740989	-1.00958	0.312697	0.999041	no
LI0963	50S ribosomal protein L2	9227.87	13.1718	8481.1	13.05	-0.121746	0.326242	0.744241	1.0628	no
LI0965	50S ribosomal protein L22	12696.9	13.6322	12706.6	13.6333	0.00110175	-0.00200273	0.998402	0.998402	no
LI0966	30S ribosomal protein S3	5494.48	12.4238	9161.96	13.1614	0.737673	-1.86623	0.0620095	0.687576	no
LI0967	50S ribosomal protein L16	20268.2	14.3069	17208.5	14.0708	-0.236097	0.633062	0.526693	1.0506	no
LI0969	50S ribosomal protein L14	15369.7	13.9078	16072.2	13.9723	0.0644784	-0.153823	0.87775	1.03734	no
LI0970	50S ribosomal protein L24	20439.2	14.3191	11899.9	13.5387	-0.780389	1.58026	0.114047	0.754309	no
LI0971	50S ribosomal protein L5	5339.89	12.3826	7928.32	12.9528	0.570205	-1.08761	0.276769	0.984358	no
LI0972	30S ribosomal protein S8	11279.5	13.4614	13306.7	13.6999	0.23845	-0.497535	0.618812	1.11091	no
LI0973	50S ribosomal protein L6	7339.1	12.8414	8392.04	13.0348	0.193418	-0.462711	0.643572	1.08315	no
LI0975	30S ribosomal protein S5	13752.3	13.7474	12252.3	13.5808	-0.16662	0.404864	0.685577	1.05927	no
LI0976	50S ribosomal protein L15	9008.41	13.1371	6466.88	12.6589	-0.478203	0.904634	0.365659	1.06041	no
LI0977	preprotein translocase subunit SecY	5748.56	12.489	6264.77	12.613	0.124061	-0.298929	0.764994	1.04494	no
LI0978	methionine aminopeptidase	7974.99	12.9613	8619.46	13.0734	0.112115	-0.301227	0.763242	1.05015	no
LI0979	30S ribosomal protein S13	18183	14.1503	14305.1	13.8042	-0.346061	0.801869	0.422629	1.02135	no
LI0980	30S ribosomal protein S11	16430.1	14.0041	25679.7	14.6483	0.644287	-1.63084	0.102924	0.791887	no
LI0981	30S ribosomal protein S4	11872.9	13.5354	11367.9	13.4727	-0.0627066	0.172315	0.86319	1.03638	no
LI0982	DNA-directed RNA polymerase subunit alpha	7977.82	12.9618	8244.41	13.0092	0.0474217	-0.13053	0.896147	1.02689	no
LI0983	ribosomal protein L17	17260.1	14.0752	18372.9	14.1653	0.0901385	-0.203953	0.83839	1.0466	no
LI0985	Na+/H+ antiporter	3775.81	11.8826	3834.35	11.9048	0.0221959	-0.0532944	0.957497	1.00551	no
LI0987	aspartyl-tRNA synthetase	3271.46	11.6757	2735.15	11.4174	-0.258315	0.388033	0.697991	1.0568	no
LI0994	acriflavin resistance protein D	3344.15	11.7074	1840.04	10.8455	-0.861902	1.11016	0.266931	0.967624	no
LI0998	orotate phosphoribosyltransferase	6399.5	12.6437	4138.12	12.0148	-0.628984	0.842619	0.399442	1.02442	no
LI0999	hypothetical protein LI0999	8384.85	13.0336	8192.78	13.0001	-0.0334319	0.085912	0.931536	1.0034	no
LI1000	hypothetical protein LI1000	7175.7	12.8089	5341.64	12.3831	-0.425837	0.810015	0.417932	1.02312	no
LI1002	chain A, cytochrome C nitrite reductase	5828.21	12.5088	2001.04	10.9665	-1.5423	2.94773	0.00320112	0.201137	no
LI1005	pseudouridine synthase	7879.79	12.9439	11318.3	13.4664	0.522428	-1.49006	0.13621	0.802359	no
LI1006	polynucleotide phosphorylase	3294.63	11.6859	3549.06	11.7932	0.107321	-0.202258	0.839715	1.04136	no
LI1013	major facilitator superfamily permease	19887.2	14.2796	5179.41	12.3386	-1.94098	2.72086	0.00651122	0.306841	no
LI1015	phosphoglyceromutase	4827.58	12.2371	5090.14	12.3135	0.0764052	-0.110765	0.911803	1.02306	no
LI1016	hypothetical protein LI1016	15433.6	13.9138	9174.42	13.1634	-0.750386	1.38354	0.1665	0.836938	no
LI1017	hypothetical protein LI1017	14087.3	13.7821	7105.79	12.7948	-0.987328	2.1986	0.027906	0.618857	no
LI1019	UDP-N-acetylglucosamine acyltransferase	4440.32	12.1164	4053.05	11.9848	-0.131656	0.235988	0.813442	1.05384	no
LI1021	UDP-3-O	4512.02	12.1396	3236.55	11.6602	-0.479317	1.02085	0.307324	1.00749	no
LI1022	Outer membrane protein	7030.09	12.7793	7777.04	12.925	0.145678	-0.336785	0.736279	1.0676	no
LI1024	Outer membrane protein/protective antigen OMA87	3544.67	11.7914	3603.06	11.815	0.0235714	-0.0425018	0.966099	1.00613	no
LI1027	lysyl-tRNA synthetase (class II)	4123.24	12.0096	1988.35	10.9574	-1.05221	1.67967	0.0930225	0.779322	no
LI1032	hypothetical protein LI1032	11780.8	13.5241	13511.8	13.7219	0.197782	-0.46761	0.640063	1.09187	no
LI1034	hypothetical protein LI1034	4510.57	12.1391	2322.81	11.1817	-0.957439	2.19623	0.0280752	0.588019	no
LI1043	lactate dehydrogenase and related dehydrogenases	8712.14	13.0888	8203.99	13.0021	-0.0867014	0.1802	0.856996	1.04559	no
LI1053	hypothetical protein LI1053	5420.11	12.4041	5405.55	12.4002	-0.00388072	0.00561084	0.995523	1.0062	no
LI1057	F0F1-type ATP synthase, subunit a	3499.32	11.7729	3385.02	11.7249	-0.0479102	0.0967432	0.92293	1.01442	no
LI1058	F0F1-type ATP synthase, subunit c	75964.3	16.213	26844.1	14.7123	-1.50072	2.33503	0.0195416	0.613933	no
LI1059	redox-sensing transcriptional repressor Rex	5401.35	12.3991	6488.04	12.6636	0.264463	-0.3901	0.696462	1.05874	no
LI1060	flagellar biosynthesis chaperone	5047.31	12.3013	3786.29	11.8866	-0.41473	0.530733	0.595604	1.07437	no
LI1064	Fe-S-cluster-containing hydrogenase components 1	5448.51	12.4116	11945.6	13.5442	1.13255	-1.87166	0.0612534	0.699774	no
LI1070	preprotein translocase subunit YidC	2501.83	11.2888	3811.49	11.8961	0.607371	-0.82341	0.410275	1.03808	no
LI1073	ribonuclease D	13693.2	13.7412	3844.64	11.9086	-1.83254	2.07277	0.0381934	0.626039	no
LI1075	dioxygenases related to 2-nitropropane dioxygenase	9922.05	13.2764	13573.3	13.7285	0.452061	-1.39658	0.16254	0.851078	no
LI1080	hypothetical protein LI1080	7314.09	12.8365	7558.9	12.884	0.0474979	-0.0760112	0.93941	1.009	no
LI1082	Fe2+ transport system protein A	21663.3	14.403	22365	14.449	0.0459897	-0.114241	0.909047	1.02916	no
LI1083	Fe2+ transport system protein B	3879.93	11.9218	4695.94	12.1972	0.275383	-0.601404	0.547571	1.06409	no
LI1092	response regulator	6675.4	12.7046	2938.13	11.5207	-1.18396	1.58552	0.112849	0.759716	no
LI1095	pyruvate kinase	3806.96	11.8944	4087.99	11.9972	0.102752	-0.217559	0.827772	1.05074	no
LI1108	cell division protein FtsA	4792.29	12.2265	5514.41	12.429	0.202491	-0.454496	0.649472	1.08341	no
LI1109	cell division protein FtsZ	6876.56	12.7475	7628.32	12.8971	0.149678	-0.429193	0.667783	1.05779	no
LI1114	parvulin-like peptidyl-prolyl isomerase	3427.25	11.7428	3071.71	11.5848	-0.158009	0.252602	0.800576	1.06274	no
LI1116	hydroxylamine reductase	7449.25	12.8629	7461.21	12.8652	0.00231443	-0.00698549	0.994426	1.00779	no
LI1117	chemotaxis signal transduction protein	3060.18	11.5794	1695.71	10.7277	-0.851727	1.00758	0.313655	0.993681	no
LI1119	glyceraldehyde-3-phosphate dehydrogenase	11841.3	13.5315	9368.68	13.1936	-0.33791	0.737318	0.460929	1.02823	no
LI1121	nucleoside-diphosphate kinase	8753	13.0956	7571.98	12.8865	-0.209107	0.276737	0.781982	1.05288	no
LI1123	periplasmic protease	5759.61	12.4918	4250.2	12.0533	-0.43844	0.781969	0.434232	1.01053	no
LI1155	hypothetical protein LI1155	5399.17	12.3985	5779.13	12.4966	0.0981147	-0.19393	0.846231	1.03918	no
LI1156	hypothetical protein LI1156	9156.96	13.1607	5576.4	12.4451	-0.715535	1.36994	0.170705	0.835791	no
LI1157	regulatory protein PcrH	12662.8	13.6283	7106.81	12.795	-0.833322	1.9066	0.056572	0.735436	no
LI1158	hypothetical protein LI1158	11931.2	13.5425	5090.94	12.3137	-1.22874	1.31211	0.130372	0.788167	no
LI1159	hypothetical protein LI1159	20186.1	14.3011	13116.8	13.6791	-0.621946	1.73011	0.0836109	0.808238	no
LI1161	hypothetical protein LI1161	6250.19	12.6097	3567.06	11.8005	-0.809165	1.02781	0.30404	1.01436	no
LI1166	translocation protein in type III secretion	2466	11.268	1882.94	10.8788	-0.162735	0.335828	0.737001	1.06456	no
LI1170	chemotaxis signal transduction protein	8565.38	13.0643	7042.62	12.7819	-0.282405	0.580256	0.561742	1.05362	no
LI1171	5\'-nucleotidase	10859.4	13.4067	11770.2	13.5229	0.116194	-0.20729	0.835783	1.04681	no
LI1182	recombinase A	2917.54	11.5105	4063.68	11.9886	0.478034	-0.732942	0.463594	1.02208	no
LIB001	hypothetical protein LIB001	40010.7	15.2881	38945.3	15.2492	-0.0389366	0.0592304	0.952769	1.00897	no
LIB004	Asn/Thr/Ser/Val rich protein	3401.1	11.7318	2928.19	11.5158	-0.215992	0.56536	0.571829	1.05676	no
LIC004	dTDP-6-deoxy-D-glucose-3,5-epimerase	5344.12	12.3837	3157.52	11.6246	-0.759161	1.2035	0.228782	0.917562	no
LIC014	UDP-glucose 6-dehydrogenase	5493.92	12.4236	2799.48	11.4509	-0.972677	1.3783	0.168111	0.833921	no
LIC041	hypothetical protein LIC040	8255.98	13.0112	5454.64	12.4133	-0.597955	0.816245	0.41436	1.02772	no
LIC053	hypothetical protein LIC053	4136.28	12.0141	2452.82	11.2602	-0.753892	1.42941	0.152888	0.835342	no
LIC059	hypothetical protein LIC059	2594.95	11.3415	3071.49	11.5847	0.243232	-0.34835	0.727578	1.07147	no
LIC060	hypothetical protein LIC060	4562.12	12.1555	3491.66	11.7697	-0.385791	0.902348	0.366872	1.04781	no
LIC097	WblB protein	9328.66	13.1875	5231.63	12.353	-0.834409	1.07854	0.280791	0.980168	no
LIC099	hypothetical protein LIC099	4894.65	12.257	3307.57	11.6916	-0.565434	0.922707	0.35616	1.04087	no
LIC102	putative cytochrome C peroxidase	6838.06	12.7394	3398.51	11.7307	-1.00868	1.80661	0.0708233	0.762868	no
LIC103	methyl-accepting chemotaxis protein	4148.77	12.0185	2817.38	11.4601	-0.55833	1.42766	0.153389	0.826107	no
* Adjusted p-value for multiple comparisons using false discovery rate (FDR) - Benjamini-Hochberg correction
