# Supplementary material for: Comparative Transcriptional Analysis of Homologous Pathogenic and Non-Pathogenic Lawsonia intracellularis Isolates in Infected Porcine Cells
Source: PLoS One. 2012 Oct 3;7(10):e46708. doi: 10.1371/journal.pone.0046708 (PMC3463550; doi:10.1371/journal.pone.0046708)
Supplement: Table S2 — Primers used for validation of RNA-seq expression data by quantitative reverse transcriptase PCR assay. (XLS) [file pone.0046708.s004.xls]

## Sheet: Table S2
	Locus	Gene product	Entrez Gene ID	Primers
	LI0005	superoxide dismutase	4059803	TCATATCCATGAAGGAGGATCA
				GGAGTCCAGCTGTTAGATGTCC
	LI0035	fur regulator	4060312	CAAGCAACTGTTTACCGTACTATGA
				TCACTAAAACGTACTTCTCGTGCTA
	LI0447	hypothetical protein	4060194	CCCAGCGTTTTACCCTATGA
				TCGCTGCATATCCTTTTATGG
	LI0614	thioredoxin	4059703	TCATAACAGTTTTTGCAACATGG
				GCAATAATCCCAGGCATTTC
	LI0902	outer membrane protein	4059372	TGCATGAAACAGTCATTAATCAAA
				CCCTAAATTATTATGACCATCAGTGAG
	LIA017	Fe-S oxidoreductase	4073414	AAGATCAAAAATTATTACCAGTTTGCT
				GCCATAATGCAACCATGTACC
	LIC056	hypothetical protein	4073409	GGGAAATCCTTGCCCTTATC
				AAAACACCTGCGACAGTACCTAA
	LIB024	chromosome partitioning ATPase	4073430	AAAGCACCACAGCATTAGCA
				CATCTAGGTCAATGAAAAGTACGC
	LI0825	lipid A core-O-antigen ligase	4059468	CATCTGAGTGGTTAGCTGCAA
				CACAAAAGCTAAAACAATCCCTCT
	LI0959	30S ribosomal protein S10	4059852	CAGCAAGAAATACAGGTGCAAG
				TTGCTCACGGGACTTTTTATC
